# Supplementary material for: Mason-Pfizer Monkey Virus Envelope Glycoprotein Cycling and Its Vesicular Co-Transport with Immature Particles
Source: Viruses. 2018 Oct 20;10(10):575. doi: 10.3390/v10100575 (PMC6212865; doi:10.3390/v10100575)
Supplement: Supplementary file 1 [file viruses-10-00575-s001.zip]

Archive with 8 entries (7 files):
- viruses-330222-supplementary/
- viruses-330222-supplementary/S1_video1_COS1_pSXChWT_GagEGFP_fast.avi
- viruses-330222-supplementary/S2_video1_COS1_pSXChWT_GagEGFP_slow.avi
- viruses-330222-supplementary/S3_video2_COS1_pSXChWT_GagEGFP_fast.avi
- viruses-330222-supplementary/S4_video2_COS1_pSXChWT_GagEGFP_slow.avi
- viruses-330222-supplementary/S5_video3_COS1_pSXChI18A_GagEGFP_fast.avi
- viruses-330222-supplementary/S6_video4_COS1_pSXChY22A_GagEGFP_fast.avi
- viruses-330222-supplementary/viruses-330222-supplementary.pdf
